# Supplementary material for: Conserved Cis-Regulatory Modules Control Robustness in Msx1 Expression at Single-Cell Resolution
Source: Genome Biol Evol. 2015 Sep 4;7(9):2762–78. doi: 10.1093/gbe/evv179 (PMC4607535; doi:10.1093/gbe/evv179)
Supplement: Supplementary Data [file supp_evv179_Supplemental_Table_1.xlsx]

## Sheet: Sheet1
Supplemental Table 1 - Oligonucleotides
Mouse Msx1 Primers:
CRMA(for)	5’ agaccccgggcattttccttaatctggtcgc
CRMA(rev)	5’ agacagatctcccagggcccaggctcgc
CRMB(for)	5’ agaccccgggaagcagggctcagggctg
CRMB(rev)	5’ agacagatcttcacggagtgtgcagcag
CRMC(for)	5’ agaccccgggcaaaatacttcttctctctcc
CRMC(rev)	5’ agacagatcttgtgcggctcagtgggatc
CRMD(for)	5’ agaccccggggagacggggtggaggacttg
CRMD(rev)	5’ agacagatctgggttgagggtgaggggc
MouseMsx1pro(for)	5’ agacaagcttgatgcccacctgacttagcta
MouseMsx1pro(rev)	5’ agacaagcttagcagcagccggggccatgca
Fugu Msx1 Primers:
CRMD(for)	5’ agaccccgggGAGGCGGCTGTGACGCAACTAC
CRMD(rev)	5’ agacagatctGTTCTTCTATTGGAAGAGTC
CRMC(for)	5’ agaccccgggCCTCGTCTGCAGCCTCGGG
CRMC(rev)	5’ agacagatctCGCGCTGGAAAACAAAGTTGC
CRMB(for)	5’ agaccccgggCTGCGCTCCCGGTGCGGGTTC
CRMB(rev)	5’ agacaGATCTCAGGAGAGCGTCTGTG
CRMA(for)	5’ agaccccgggCTTTAATGGATGTAGTCAAAG
CRMA(rev)	5’ agacagatctCGCGAAGGACCTCTTGCGGG
FuguMsxPro(for)	5’ agacaagcttGATTAGAAAATGACATTGCTG
FuguMsxPro(rev)	5’ agacaagcttGGCGGTCGATGGGGCCATGC
SV40 Promoter Primers:
SV40Pro(for)	5’ agac aagctt GCATCTCAATTAGTCAGCAAC
SV40Pro(rev)	5’ agacaagcttTTTGCAAAAGCCTAGGCCTC
